# Supplementary material for: Two-Dimensional Estrone-Imprinted System on a Self-Assembled Monolayer
Source: Polymers (Basel). 2024 Jul 17;16(14):2035. doi: 10.3390/polym16142035 (PMC11280610; doi:10.3390/polym16142035)
Supplement: Supplementary file 1 [file polymers-16-02035-s001.zip]

Archive with 1 entries (1 files):
- polymers-3073599-supplementary.pdf
